# Supplementary material for: A Personalized Risk Model for Azacitidine Outcome in Myelodysplastic Syndrome and Other Myeloid Neoplasms Identified by Machine Learning Model Utilizing Real-World Data
Source: Cancers (Basel). 2023 Aug 8;15(16):4019. doi: 10.3390/cancers15164019 (PMC10452100; doi:10.3390/cancers15164019)
Supplement: Supplementary file 1 [file cancers-15-04019-s001.zip]

Archive with 1 entries (1 files):
- cancers-2446831-supplementary.pdf
